# Supplementary material for: The Cytolethal Distending Toxin Produced by Nontyphoidal Salmonella Serotypes Javiana, Montevideo, Oranienburg, and Mississippi Induces DNA Damage in a Manner Similar to That of Serotype Typhi
Source: mBio. 2016 Dec 20;7(6):e02109-16. doi: 10.1128/mBio.02109-16 (PMC5181781; doi:10.1128/mBio.02109-16)
Supplement: Data Set S1 — All Salmonella isolates screened for pltA, pltB, and cdtB. Download [file mbo006163116sd1.xlsx]

## Sheet: Additional File 1
Additonal File 1 All Salmonella isolates screened for pltA, pltB, and cdtB
Isolate ID	Serotype	Source	16s (Y/N)	pltA (Y/N)	cdtB (Y/N)	pltB (Y/N)
FSL A4-0021	Agona	animal	Y	N	N	N
FSL A4-0656	Agona	human	Y	N	N	N
FSL A4-0792	Agona	animal	Y	N	N	N
FSL M5-0005	Agona	animal	Y	N	N	N
FSL M8-0482	Agona	environmental swab	Y	N	N	N
FSL M8-0483	Agona	environmental swab	Y	N	N	N
FSL M8-0484	Agona	environmental swab	Y	N	N	N
FSL M8-0485	Agona	nutmeg, ground	Y	N	N	N
FSL M8-0486	Agona	hard cheese	Y	N	N	N
FSL M8-0487	Agona	raw peeled shrimp	Y	N	N	N
FSL M8-0488	Agona	basil, fresh	Y	N	N	N
FSL M8-0490	Agona	Sewage Effluent	Y	N	N	N
FSL R6-0774	Agona	environment, farm	Y	N	N	N
FSL R8-0774	Agona	human, clinical	Y	N	N	N
FSL R8-0779	Agona	human, clinical	Y	N	N	N
FSL R8-1193	Agona	human, clinical	Y	N	N	N
FSL R8-1194	Agona	human, clinical	Y	N	N	N
FSL R8-1195	Agona	human, clinical	Y	N	N	N
FSL R8-1196	Agona	human, clinical	Y	N	N	N
FSL R8-1197	Agona	human, clinical	Y	N	N	N
FSL R8-2497	Agona	human, clinical	Y	N	N	N
FSL R8-2519	Agona	human, clinical	Y	N	N	N
FSL R8-2527	Agona	human, clinical	Y	N	N	N
FSL R8-2566	Agona	human, clinical	Y	N	N	N
FSL R8-2961	Agona	human, clinical	Y	N	N	N
FSL R8-3244	agona	animal, clinical	Y	N	N	N
FSL R8-3344	agona	animal, clinical	Y	N	N	N
FSL R8-3712	Agona	human, clinical	Y	N	N	N
FSL R8-3810	Agona	animal, clinical	Y	N	N	N
FSL R8-3811	Agona	animal, clinical	Y	N	N	N
FSL R8-3819	Agona	animal, clinical	Y	N	N	N
FSL R8-3820	Agona	animal, clinical	Y	N	N	N
FSL R8-3821	Agona	animal, clinical	Y	N	N	N
FSL R8-3822	Agona	animal, clinical	Y	N	N	N
FSL R8-3823	Agona	animal, clinical	Y	N	N	N
FSL R8-3825	Agona	animal, clinical	Y	N	N	N
FSL R8-4666	Agona	human, clinical	Y	N	N	N
FSL R8-5059	Agona	human, clinical	Y	N	N	N
FSL R8-5377	Agona	human, clinical	Y	N	N	N
FSL R8-7953	Agona	human, clinical	Y	N	N	N
FSL R8-8141	Agona	human, clinical	Y	N	N	N
FSL R8-9536	Agona	human, clinical	Y	N	N	N
FSL R9-0830	Agona	human, clinical	Y	N	N	N
FSL S10-1750	Agona	environment, farm	Y	N	N	N
FSL S10-1759	Agona	environment, farm	Y	N	N	N
FSL S10-1760	Agona	environment, farm	Y	N	N	N
FSL S10-1761	Agona	environment, farm	Y	N	N	N
FSL S5-0437	Agona	animal	Y	N	N	N
FSL S5-0547	Agona	animal	Y	N	N	N
FSL S9-0322	Agona	food	Y	N	N	N
FSL A4-0009	Anatum	animal	Y	N	N	N
FSL A4-0525	Anatum	animal	Y	N	N	N
FSL A4-0550	Anatum	animal	Y	N	N	N
FSL A4-0576	Anatum	human	Y	N	N	N
FSL A4-0635	Anatum	human	Y	N	N	N
FSL A4-0660	Anatum	human	Y	N	N	N
FSL R6-0513	Anatum	human, clinical	Y	N	N	N
FSL R6-0788	Anatum	environment, farm	Y	N	N	N
FSL R6-0927	Anatum	environment, farm	Y	N	N	N
FSL R6-0928	Anatum	environment, farm	Y	N	N	N
FSL R8-0187	Anatum	environment, farm	Y	N	N	N
FSL R8-0188	Anatum	environment, farm	Y	N	N	N
FSL R8-0349	Anatum	environment, farm	Y	N	N	N
FSL R8-0350	Anatum	environment, farm	Y	N	N	N
FSL R8-0351	Anatum	environment, farm	Y	N	N	N
FSL R8-0353	Anatum	environment, farm	Y	N	N	N
FSL R8-0354	Anatum	environment, farm	Y	N	N	N
FSL R8-0905	Anatum	environment, farm	Y	N	N	N
FSL R8-0906	Anatum	environment, farm	Y	N	N	N
FSL R8-0907	Anatum	environment, farm	Y	N	N	N
FSL R8-0908	Anatum	environment, farm	Y	N	N	N
FSL R8-1260	anatum	animal, clinical	Y	N	N	N
FSL R8-1305	Anatum	human, clinical	Y	N	N	N
FSL R8-1400	Anatum	environment, farm	Y	N	N	N
FSL R8-1401	Anatum	environment, farm	Y	N	N	N
FSL R8-1402	Anatum	environment, farm	Y	N	N	N
FSL R8-1404	Anatum	environment, farm	Y	N	N	N
FSL R8-1625	Anatum	environment, farm	Y	N	N	N
FSL R8-1819	anatum	animal, clinical	Y	N	N	N
FSL R8-1820	anatum	animal, clinical	Y	N	N	N
FSL R8-1853	anatum	animal, clinical	Y	N	N	N
FSL R8-1854	anatum	animal, clinical	Y	N	N	N
FSL R8-1855	anatum	animal, clinical	Y	N	N	N
FSL R8-1879	anatum	animal, clinical	Y	N	N	N
FSL R8-2108	Anatum	human, clinical	Y	N	N	N
FSL R8-3652	Anatum	environment, farm	Y	N	N	N
FSL R8-3653	Anatum	environment, farm	Y	N	N	N
FSL R8-4506	Anatum	human, clinical	Y	N	N	N
FSL R8-5396	Anatum	human, clinical	Y	N	N	N
FSL S5-0529	Anatum	human	Y	N	N	N
FSL S5-0530	Anatum	human	Y	N	N	N
FSL S5-0540	Anatum	human	Y	N	N	N
FSL R6-0929	Anatum var. 15+	environment, farm	Y	N	N	N
FSL R6-0930	Anatum var. 15+	environment, farm	Y	N	N	N
FSL R8-0347	Anatum var. 15+	environment, farm	Y	N	N	N
FSL R8-0348	Anatum var. 15+	environment, farm	Y	N	N	N
FSL R8-0851	Anatum var. 15+	animal, non-clinical	Y	N	N	N
FSL R8-0852	Anatum var. 15+	animal, non-clinical	Y	N	N	N
FSL R8-0853	Anatum var. 15+	animal, non-clinical	Y	N	N	N
FSL R8-0854	Anatum var. 15+	animal, non-clinical	Y	N	N	N
FSL A4-0677	Bareilly	human	Y	N	N	N
FSL R8-2449	Bareilly	human, clinical	Y	N	N	N
FSL R8-2587	Bareilly	human, clinical	Y	N	N	N
FSL R8-3741	Bareilly	human, clinical	Y	N	N	N
FSL R8-3886	Bareilly	human, clinical	Y	N	N	N
FSL R8-5210	Bareilly	human, clinical	Y	N	N	N
FSL R8-8142	Bareilly	human, clinical	Y	N	N	N
FSL R8-9535	Bareilly	human, clinical	Y	N	N	N
FSL R9-0050	Bareilly	human, clinical	Y	N	N	N
FSL R9-0059	Bareilly	human, clinical	Y	N	N	N
FSL R9-0061	Bareilly	human, clinical	Y	N	N	N
FSL R9-0099	Bareilly	human, clinical	Y	N	N	N
FSL R9-0144	Bareilly	human, clinical	Y	N	N	N
FSL R9-0146	Bareilly	human, clinical	Y	N	N	N
FSL R9-1723	Bareilly	human, clinical	Y	N	N	N
FSL M8-0474	Bareilly	poultry feather meal	Y	N	N	N
FSL M8-0475	Bareilly	feather meal	Y	N	N	N
FSL M8-0476	Bareilly	irrigation water	Y	N	N	N
FSL M8-0477	Bareilly	nonfat dry milk	Y	N	N	N
FSL M8-0478	Bareilly	whisker fish	Y	N	N	N
FSL M8-0479	Bareilly	fennel seeds	Y	N	N	N
FSL M8-0481	Bareilly	pepper, ground red	Y	N	N	N
FSL A4-0622	Berta	human	Y	N	N	N
FSL A4-0805	Berta	human	Y	N	N	N
FSL R8-1568	Berta	human, clinical	Y	N	N	N
FSL R8-1606	Berta	human, clinical	Y	N	N	N
FSL R8-2917	Berta	human, clinical	Y	N	N	N
FSL R8-3761	Berta	human, clinical	Y	N	N	N
FSL R8-4514	Berta	human, clinical	Y	N	N	N
FSL R8-4531	Berta	human, clinical	Y	N	N	N
FSL R8-4681	Berta	human, clinical	Y	N	N	N
FSL R8-5033	Berta	human, clinical	Y	N	N	N
FSL R8-5395	Berta	human, clinical	Y	N	N	N
FSL R8-6083	Berta	human, clinical	Y	N	N	N
FSL R8-8681	Berta	human	Y	N	N	N
FSL R8-9524	Berta	human, clinical	Y	N	N	N
FSL R8-9525	Berta	human, clinical	Y	N	N	N
FSL R8-9532	Berta	human, clinical	Y	N	N	N
FSL R9-0297	Berta	human, clinical	Y	N	N	N
FSL R9-1179	Berta	human, clinical	Y	N	N	N
FSL S5-0502	Berta	human	Y	N	N	N
FSL S5-0637	Berta	human	Y	N	N	N
FSL A4-0555	Braenderup	human	Y	N	N	N
FSL A4-0616	Braenderup	human	Y	N	N	N
FSL A4-0694	Braenderup	human	Y	N	N	N
FSL A4-0825	Braenderup	human	Y	N	N	N
FSL A4-0841	Braenderup	human	Y	N	N	N
FSL M8-0493	Braenderup	shrimp, frozen	Y	N	N	N
FSL R6-0213	Braenderup	human, clinical	Y	N	N	N
FSL R8-0286	Braenderup	human, clinical	Y	N	N	N
FSL R8-0461	Braenderup	human, clinical	Y	N	N	N
FSL R8-1284	Braenderup	human, clinical	Y	N	N	N
FSL R8-1293	Braenderup	human, clinical	Y	N	N	N
FSL R8-1533	Braenderup	human, clinical	Y	N	N	N
FSL R8-1567	Braenderup	human, clinical	Y	N	N	N
FSL R8-1576	Braenderup	human, clinical	Y	N	N	N
FSL R8-2517	Braenderup	human, clinical	Y	N	N	N
FSL R8-2544	Braenderup	human, clinical	Y	N	N	N
FSL R8-2922	Braenderup	human, clinical	Y	N	N	N
FSL R8-2944	Braenderup	human, clinical	Y	N	N	N
FSL R8-2950	Braenderup	human, clinical	Y	N	N	N
FSL R8-3373	Braenderup	human, clinical	Y	N	N	N
FSL R8-3503	Braenderup	human, clinical	Y	N	N	N
FSL R8-3549	Braenderup	human, clinical	Y	N	N	N
FSL R8-3676	Braenderup	human, clinical	Y	N	N	N
FSL R8-3678	Braenderup	human, clinical	Y	N	N	N
FSL R8-3733	Braenderup	human, clinical	Y	N	N	N
FSL R8-3883	Braenderup	human, clinical	Y	N	N	N
FSL R8-4415	Braenderup	human, clinical	Y	N	N	N
FSL R8-4460	Braenderup	human, clinical	Y	N	N	N
FSL R8-4547	Braenderup	human, clinical	Y	N	N	N
FSL R8-4658	Braenderup	human, clinical	Y	N	N	N
FSL R8-4849	Braenderup	animal, clinical	Y	N	N	N
FSL R8-4978	Braenderup	human, clinical	Y	N	N	N
FSL R8-5017	Braenderup	human, clinical	Y	N	N	N
FSL R8-5387	Braenderup	human, clinical	Y	N	N	N
FSL R8-6090	Braenderup	human, clinical	Y	N	N	N
FSL R8-6532	Braenderup	animal, clinical	Y	N	N	N
FSL R8-7966	Braenderup	human, clinical	Y	N	N	N
FSL R8-8054	Braenderup	human, clinical	Y	N	N	N
FSL R8-8058	Braenderup	human, clinical	Y	N	N	N
FSL R8-8062	Braenderup	human, clinical	Y	N	N	N
FSL R8-9595	Braenderup	animal, clinical	Y	N	N	N
FSL R8-9602	Braenderup	animal, clinical	Y	N	N	N
FSL R8-9668	Braenderup	human, clinical	Y	N	N	N
FSL R8-9677	Braenderup	human, clinical	Y	N	N	N
FSL R9-0052	Braenderup	human, clinical	Y	N	N	N
FSL R9-0097	Braenderup	human, clinical	Y	N	N	N
FSL R9-0151	Braenderup	human, clinical	Y	N	N	N
FSL S10-0939	Braenderup	environment, farm	Y	N	N	N
FSL S10-0947	Braenderup	environment, farm	Y	N	N	N
FSL S5-0373	Braenderup	human	Y	N	N	N
FSL F6-0967	Enteritidis	human, clinical	Y	N	N	N
FSL R6-0876	Enteritidis	human, clinical	Y	N	N	N
FSL R6-0880	Enteritidis	human, clinical	Y	N	N	N
FSL R8-0096	Enteritidis	human, clinical	Y	N	N	N
FSL R8-0099	Enteritidis	human, clinical	Y	N	N	N
FSL R8-0100	Enteritidis	human, clinical	Y	N	N	N
FSL R8-0102	Enteritidis	human, clinical	Y	N	N	N
FSL R8-0120	Enteritidis	human, clinical	Y	N	N	N
FSL R8-0121	Enteritidis	human, clinical	Y	N	N	N
FSL R8-0803	Enteritidis	human, clinical	Y	N	N	N
FSL R8-0804	Enteritidis	human, clinical	Y	N	N	N
FSL R8-0808	Enteritidis	human, clinical	Y	N	N	N
FSL R8-1577	Enteritidis	human, clinical	Y	N	N	N
FSL R8-1580	Enteritidis	human, clinical	Y	N	N	N
FSL R8-1581	Enteritidis	human, clinical	Y	N	N	N
FSL R8-1582	Enteritidis	human, clinical	Y	N	N	N
FSL R8-1587	Enteritidis	human, clinical	Y	N	N	N
FSL R8-1589	Enteritidis	human, clinical	Y	N	N	N
FSL R8-1601	Enteritidis	human, clinical	Y	N	N	N
FSL R8-1608	Enteritidis	human, clinical	Y	N	N	N
FSL R8-1609	Enteritidis	human, clinical	Y	N	N	N
FSL R8-3498	Enteritidis	human, clinical	Y	N	N	N
FSL R8-3500	Enteritidis	human, clinical	Y	N	N	N
FSL R8-3505	Enteritidis	human, clinical	Y	N	N	N
FSL R8-3532	Enteritidis	human, clinical	Y	N	N	N
FSL R8-3533	Enteritidis	human, clinical	Y	N	N	N
FSL R8-3534	Enteritidis	human, clinical	Y	N	N	N
FSL R8-3538	Enteritidis	human, clinical	Y	N	N	N
FSL R8-3539	Enteritidis	human, clinical	Y	N	N	N
FSL R8-3542	Enteritidis	human, clinical	Y	N	N	N
FSL R8-3543	Enteritidis	human, clinical	Y	N	N	N
FSL R8-3544	Enteritidis	human, clinical	Y	N	N	N
FSL R8-3548	Enteritidis	human, clinical	Y	N	N	N
FSL R8-3552	Enteritidis	human, clinical	Y	N	N	N
FSL R8-3553	Enteritidis	human, clinical	Y	N	N	N
FSL R8-3556	Enteritidis	human, clinical	Y	N	N	N
FSL R8-4074	Enteritidis	environment, farm	Y	N	N	N
FSL R8-4075	Enteritidis	animal, clinical	Y	N	N	N
FSL R8-4086	Enteritidis	environment, farm	Y	N	N	N
FSL S10-1621	Enteritidis	environment, farm	Y	N	N	N
FSL S10-1623	Enteritidis	environment, farm	Y	N	N	N
FSL S10-1644	Enteritidis	environment, farm	Y	N	N	N
FSL S10-1646	Enteritidis	environment, farm	Y	N	N	N
FSL S5-0271	Enteritidis	animal	Y	N	N	N
FSL S5-0279	Enteritidis	animal	Y	N	N	N
FSL S5-0280	Enteritidis	animal	Y	N	N	N
FSL S5-0281	Enteritidis	animal	Y	N	N	N
FSL S5-0282	Enteritidis	animal	Y	N	N	N
FSL S5-0283	Enteritidis	animal	Y	N	N	N
FSL S5-0284	Enteritidis	animal	Y	N	N	N
FSL R8-5224	I 13,23:b:-	type strain	Y	N	N	N
FSL A4-0563	Hadar	human	Y	N	N	N
FSL A4-0588	Hadar	human	Y	N	N	N
FSL A4-0621	Hadar	human	Y	N	N	N
FSL A4-0681	Hadar	human	Y	N	N	N
FSL A4-0698	Hadar	human	Y	N	N	N
FSL A4-0836	Hadar	human	Y	N	N	N
FSL M8-0508	Hadar	Turkey, raw	Y	N	N	N
FSL M8-0520	Hadar	Turkey carcass swab	Y	N	N	N
FSL M8-0521	Hadar	Young chicken rinse	Y	N	N	N
FSL M8-0522	Hadar	Ground beef	Y	N	N	N
FSL M8-0523	Hadar	Ground turkey	Y	N	N	N
FSL R6-0306	Hadar	human, clinical	Y	N	N	N
FSL R6-0394	Hadar	animal, clinical	Y	N	N	N
FSL R6-0515	Hadar	animal, clinical	Y	N	N	N
FSL R8-0117	Hadar	human, clinical	Y	N	N	N
FSL R8-1289	Hadar	human, clinical	Y	N	N	N
FSL R8-1610	Hadar	human, clinical	Y	N	N	N
FSL R8-2109	Hadar	human, clinical	Y	N	N	N
FSL R8-2529	Hadar	human, clinical	Y	N	N	N
FSL R8-2538	Hadar	human, clinical	Y	N	N	N
FSL R8-2558	Hadar	human, clinical	Y	N	N	N
FSL R8-2603	Hadar	human, clinical	Y	N	N	N
FSL R8-2609	Hadar	human, clinical	Y	N	N	N
FSL R8-2614	Hadar	human, clinical	Y	N	N	N
FSL R8-2780	Hadar	human, clinical	Y	N	N	N
FSL R8-2782	Hadar	human, clinical	Y	N	N	N
FSL R8-2783	Hadar	human, clinical	Y	N	N	N
FSL R8-2784	Hadar	human, clinical	Y	N	N	N
FSL R8-2920	Hadar	human, clinical	Y	N	N	N
FSL R8-2990	Hadar	human, clinical	Y	N	N	N
FSL R8-2991	Hadar	human, clinical	Y	N	N	N
FSL R8-3392	Hadar	human, clinical	Y	N	N	N
FSL R8-3509	Hadar	human, clinical	Y	N	N	N
FSL R8-3566	Hadar	human, clinical	Y	N	N	N
FSL R8-3644	Hadar	human, clinical	Y	N	N	N
FSL R8-3708	Hadar	human, clinical	Y	N	N	N
FSL R8-4060	Hadar	human, clinical	Y	N	N	N
FSL R8-4436	Hadar	human, clinical	Y	N	N	N
FSL R8-4466	Hadar	human, clinical	Y	N	N	N
FSL R8-4557	Hadar	human, clinical	Y	N	N	N
FSL R8-5219	Hadar	human, clinical	Y	N	N	N
FSL R8-5933	Hadar	animal, clinical	Y	N	N	N
FSL R8-5935	Hadar	animal, clinical	Y	N	N	N
FSL R8-6091	Hadar	human, clinical	Y	N	N	N
FSL R9-1719	Hadar	human, clinical	Y	N	N	N
FSL S5-0399	Hadar	human	Y	N	N	N
FSL S5-0543	Hadar	human	Y	N	N	N
FSL A4-0591	Hartford	human	Y	N	Ya	N
FSL A4-0600	Hartford	human	Y	N	N	N
FSL A4-0617	Hartford	human	Y	N	N	N
FSL M8-0492	Hartford	raw oysters	Y	N	N	N
FSL M8-0518	Hartford	human, clinical	Y	N	N	N
FSL R6-0220	Hartford	human, clinical	Y	N	N	N
FSL R6-0371	Hartford	animal, clinical	Y	N	N	N
FSL R6-0620	Hartford	animal, clinical	Y	N	Ya	N
FSL R8-2102	Hartford	human, clinical	Y	N	N	N
FSL R8-2478	Hartford	human, clinical	Y	N	N	N
FSL R8-2493	Hartford	human, clinical	Y	N	N	N
FSL R8-4058	Hartford	human, clinical	Y	N	N	N
FSL R8-4430	Hartford	human, clinical	Y	N	N	N
FSL R8-4521	Hartford	human, clinical	Y	N	N	N
FSL R8-8628	Hartford	animal, clinical	Y	N	N	N
FSL R8-9607	Hartford	animal, clinical	Y	N	N	N
FSL R9-0034	Hartford	human, clinical	Y	N	N	N
FSL S5-0510	Hartford	human	Y	N	Ya	N
FSL R9-0453	Heidelberg	human, clinical	Y	N	N	N
FSL R6-0205	Heidelberg	human, clinical	Y	N	N	N
FSL R6-0210	Heidelberg	human, clinical	Y	N	N	N
FSL R6-0314	Heidelberg	human, clinical	Y	N	N	N
FSL R6-0529	Heidelberg	human	Y	N	N	N
FSL R6-0537	Heidelberg	human	Y	N	N	N
FSL R6-0886	Heidelberg	human, clinical	Y	N	N	N
FSL R6-0988	Heidelberg	human, clinical	Y	N	N	N
FSL R6-0991	Heidelberg	human, clinical	Y	N	N	N
FSL R8-0106	Heidelberg	human, clinical	Y	N	N	N
FSL R8-0109	Heidelberg	human, clinical	Y	N	N	N
FSL R8-0145	Heidelberg	human, clinical	Y	N	N	N
FSL R8-0284	Heidelberg	human, clinical	Y	N	N	N
FSL R8-0463	Heidelberg	human, clinical	Y	N	N	N
FSL R8-2241	Heidelberg	environment, farm	Y	N	N	N
FSL R8-3508	Heidelberg	human, clinical	Y	N	N	N
FSL R8-3547	Heidelberg	human, clinical	Y	N	N	N
FSL R8-3571	Heidelberg	human, clinical	Y	N	N	N
FSL R8-3573	Heidelberg	human, clinical	Y	N	N	N
FSL R8-3705	Heidelberg	human, clinical	Y	N	N	N
FSL R8-3852	Heidelberg	animal, clinical	Y	N	N	N
FSL R8-4446	Heidelberg	human, clinical	Y	N	N	N
FSL R8-8014	Heidelberg	animal, clinical	Y	N	N	N
FSL R8-8015	Heidelberg	animal, clinical	Y	N	N	N
FSL R8-8016	Heidelberg	animal, clinical	Y	N	N	N
FSL R8-8018	Heidelberg	animal, clinical	Y	N	N	N
FSL R8-8022	Heidelberg	animal, clinical	Y	N	N	N
FSL R8-8023	Heidelberg	animal, clinical	Y	N	N	N
FSL R8-8392	Heidelberg	animal, clinical	Y	N	N	N
FSL R8-9089	Heidelberg	animal, clinical	Y	N	N	N
FSL R8-9129	Heidelberg	animal, clinical	Y	N	N	N
FSL R8-9800	Heidelberg	animal, clinical	Y	N	N	N
FSL R9-0300	Heidelberg	human, clinical	Y	N	N	N
FSL R9-0451	Heidelberg	human, clinical	Y	N	N	N
FSL R9-0983	Heidelberg	human, clinical	Y	N	N	N
FSL R9-1082	Heidelberg	animal, clinical	Y	N	N	N
FSL R9-1263	Heidelberg	animal, clinical	Y	N	N	N
FSL R9-1393	Heidelberg	human, clinical	Y	N	N	N
FSL S3-0901	Heidelberg	animal	Y	N	N	N
FSL S3-0902	Heidelberg	animal	Y	N	N	N
FSL S3-0919	Heidelberg	animal	Y	N	N	N
FSL S3-0920	Heidelberg	animal	Y	N	N	N
FSL S3-0921	Heidelberg	animal	Y	N	N	N
FSL S5-0448	Heidelberg	human	Y	N	N	N
FSL S5-0455	Heidelberg	human	Y	N	N	N
FSL S5-0475	Heidelberg	human	Y	N	N	N
FSL S5-0480	Heidelberg	human	Y	N	N	N
FSL S5-0491	Heidelberg	human	Y	N	N	N
FSL S5-0495	Heidelberg	human	Y	N	N	N
FSL S5-0655	Heidelberg	human	Y	N	N	N
FSL R8-2121	I 4, 5,12:i:-	human, clinical	Y	N	N	N
FSL R8-2602	I 4, 5,12:i:-	human, clinical	Y	N	N	N
FSL R8-9523	I 4, 5,12:i:-	human, clinical	Y	N	N	N
FSL R8-9533	I 4, 5,12:i:-	human, clinical	Y	N	N	N
FSL R9-0090	I 4, 5,12:i:-	human, clinical	Y	N	N	N
FSL R9-0150	I 4, 5,12:i:-	human, clinical	Y	N	N	N
FSL R9-0298	I 4, 5,12:i:-	human, clinical	Y	N	N	N
FSL R9-0301	I 4, 5,12:i:-	human, clinical	Y	N	N	N
FSL R8-3683	I 4, 5,12:i:-	human, clinical	Y	N	N	N
FSL R8-3502	I 4, 5,12:i:-	human, clinical	Y	N	N	N
FSL R8-3369	I 4, 5,12:i:-	human, clinical	Y	N	N	N
FSL R8-3672	I 4, 5,12:i:-	human, clinical	Y	N	N	N
FSL R8-4066	I 4, 5,12:i:-	human, clinical	Y	N	N	N
FSL R8-3504	I 4, 5,12:i:-	human, clinical	Y	N	N	N
FSL R8-1299	I 4, 5,12:i:-	human, clinical	Y	N	N	N
FSL R8-1300	I 4, 5,12:i:-	human, clinical	Y	N	N	N
FSL R8-1310	I 4, 5,12:i:-	human, clinical	Y	N	N	N
FSL R8-1584	I 4, 5,12:i:-	human, clinical	Y	N	N	N
FSL R8-1586	I 4, 5,12:i:-	human, clinical	Y	N	N	N
FSL R8-1604	I 4, 5,12:i:-	human, clinical	Y	N	N	N
FSL R8-1620	I 4, 5,12:i:-	human, clinical	Y	N	N	N
FSL R8-2104	I 4, 5,12:i:-	human, clinical	Y	N	N	N
FSL R8-2532	I 4, 5,12:i:-	human, clinical	Y	N	N	N
FSL R8-2930	I 4, 5,12:i:-	human, clinical	Y	N	N	N
FSL R8-3399	I 4, 5,12:i:-	human, clinical	Y	N	N	N
FSL R8-3523	I 4, 5,12:i:-	human, clinical	Y	N	N	N
FSL R8-3546	I 4, 5,12:i:-	human, clinical	Y	N	N	N
FSL R8-3707	I 4, 5,12:i:-	human, clinical	Y	N	N	N
FSL R8-4391	I 4, 5,12:i:-	human, clinical	Y	N	N	N
FSL R8-4442	I 4, 5,12:i:-	human, clinical	Y	N	N	N
FSL R8-4504	I 4, 5,12:i:-	human, clinical	Y	N	N	N
FSL R8-4508	I 4, 5,12:i:-	human, clinical	Y	N	N	N
FSL R8-4536	I 4, 5,12:i:-	human, clinical	Y	N	N	N
FSL R8-4549	I 4, 5,12:i:-	human, clinical	Y	N	N	N
FSL R8-4972	I 4, 5,12:i:-	human, clinical	Y	N	N	N
FSL R8-6088	I 4, 5,12:i:-	human, clinical	Y	N	N	N
FSL R8-6459	I 4, 5,12:i:-	human, clinical	Y	N	N	N
FSL R8-8056	I 4, 5,12:i:-	human, clinical	Y	N	N	N
FSL R8-8074	I 4, 5,12:i:-	human, clinical	Y	N	N	N
FSL R9-0464	I 4, 5,12:i:-	human, clinical	Y	N	N	N
FSL R9-0835	I 4, 5,12:i:-	human, clinical	Y	N	N	N
FSL R9-0840	I 4, 5,12:i:-	human, clinical	Y	N	N	N
FSL R9-1180	I 4, 5,12:i:-	human, clinical	Y	N	N	N
FSL R9-1259	I 4, 5,12:i:-	animal, clinical	Y	N	N	N
FSL R9-1273	I 4, 5,12:i:-	animal, clinical	Y	N	N	N
FSL R9-1447	I 4, 5,12:i:-	human, clinical	Y	N	N	N
FSL R9-1727	I 4, 5,12:i:-	human, clinical	Y	N	N	N
FSL R9-1728	I 4, 5,12:i:-	human, clinical	Y	N	N	N
FSL S10-1237	I 4, 5,12:i:-	environment, farm	Y	N	N	N
FSL S10-1241	I 4, 5,12:i:-	environment, farm	Y	N	N	N
FSL A4-0546	Infantis	animal	Y	N	N	N
FSL R6-0206	Infantis	human, clinical	Y	N	N	N
FSL R6-0789	Infantis	environment, farm	Y	N	N	N
FSL R6-0790	Infantis	environment, farm	Y	N	N	N
FSL R6-0791	Infantis	environment, farm	Y	N	N	N
FSL R6-0931	Infantis	environment, farm	Y	N	N	N
FSL R6-0932	Infantis	environment, farm	Y	N	N	N
FSL R8-0452	Infantis	human, clinical	Y	N	N	N
FSL R8-0770	Infantis	human, clinical	Y	N	N	N
FSL R8-0801	Infantis	human, clinical	Y	N	N	N
FSL R8-1392	Infantis	environment, farm	Y	N	N	N
FSL R8-1569	Infantis	human, clinical	Y	N	N	N
FSL R8-2479	Infantis	human, clinical	Y	N	N	N
FSL R8-2525	Infantis	human, clinical	Y	N	N	N
FSL R8-2598	Infantis	human, clinical	Y	N	N	N
FSL R8-2601	Infantis	human, clinical	Y	N	N	N
FSL R8-2811	Infantis	environment, farm	Y	N	N	N
FSL R8-2973	Infantis	human, clinical	Y	N	N	N
FSL R8-3391	Infantis	human, clinical	Y	N	N	N
FSL R8-8053	Infantis	human, clinical	Y	N	N	N
FSL R8-8080	Infantis	human, clinical	Y	N	N	N
FSL R8-8691	Infantis	human, clinical	Y	N	N	N
FSL R8-9662	Infantis	human, clinical	Y	N	N	N
FSL R8-9667	Infantis	human, clinical	Y	N	N	N
FSL R9-0149	Infantis	human, clinical	Y	N	N	N
FSL R9-0987	Infantis	human, clinical	Y	N	N	N
FSL R9-1070	Infantis	environment, farm	Y	N	N	N
FSL S10-1647	Infantis	environment, farm	Y	N	N	N
FSL S10-1665	Infantis	environment, farm	Y	N	N	N
FSL S10-1666	Infantis	environment, farm	Y	N	N	N
FSL S10-1669	Infantis	environment, farm	Y	N	N	N
FSL S10-1670	Infantis	environment, farm	Y	N	N	N
FSL S5-0506	Infantis	human	Y	N	N	N
FSL S5-0553	Infantis	animal	Y	N	N	N
FSL S5-0560	Infantis	animal	Y	N	N	N
FSL S5-0566	Infantis	animal	Y	N	N	N
FSL S5-0571	Infantis	animal	Y	N	N	N
FSL S5-0572	Infantis	animal	Y	N	N	N
FSL S5-0573	Infantis	animal	Y	N	N	N
FSL S5-0574	Infantis	animal	Y	N	N	N
FSL S5-0575	Infantis	animal	Y	N	N	N
FSL S5-0576	Infantis	animal	Y	N	N	N
FSL S5-0582	Infantis	animal	Y	N	N	N
FSL S5-0584	Infantis	animal	Y	N	N	N
FSL S5-0593	Infantis	animal	Y	N	N	N
FSL S5-0617	Infantis	animal	Y	N	N	N
FSL S5-0725	Infantis	animal	Y	N	N	N
FSL S5-0734	Infantis	animal	Y	N	N	N
FSL S5-0743	Infantis	animal	Y	N	N	N
FSL S5-0750	Infantis	animal	Y	N	N	N
FSL A4-0574	Javiana	human	Y	Y	Y	Y
FSL A4-0602	Javiana	human	Y	Y	Y	Y
FSL A4-0613	Javiana	human	Y	Y	Y	Y
FSL A4-0679	Javiana	human	Y	Y	Y	Y
FSL A4-0690	Javiana	human	Y	Y	Y	Y
FSL A4-0696	Javiana	human	Y	Y	Y	Y
FSL M8-0480	Javiana	creek sediment	Y	Y	Y	Y
FSL M8-0489	Javiana	creek sediment	Y	Y	Y	Y
FSL M8-0491	Javiana	creek water	Y	Y	Y	Y
FSL M8-0494	Javiana	canal water	Y	Y	Y	Y
FSL M8-0495	Javiana	stream water	Y	Y	Y	Y
FSL M8-0496	Javiana	Basil	Y	Y	Y	Y
FSL M8-0497	Javiana	Frog Legs	Y	Y	Y	Y
FSL M8-0498	Javiana	Cantaloupe	Y	Y	Y	Y
FSL M8-0510	Javiana	Cheese	Y	Y	Y	Y
FSL R6-0243	Javiana	human	Y	Y	Y	Y
FSL R6-0248	Javiana	human	Y	Y	Y	Y
FSL R6-0253	Javiana	human	Y	Y	Y	Y
FSL R6-0312	Javiana	human, clinical	Y	Y	Y	Y
FSL R6-0533	Javiana	human	Y	Y	Y	Y
FSL R6-0985	Javiana	human, clinical	Y	Y	Y	Y
FSL R8-0293	Javiana	human, clinical	Y	Y	Y	Y
FSL R8-0301	Javiana	human, clinical	Y	Y	Y	Y
FSL R8-2462	Javiana	human, clinical	Y	Y	Y	Y
FSL R8-2516	Javiana	human, clinical	Y	Y	Y	Y
FSL R8-2919	Javiana	human, clinical	Y	Y	Y	Y
FSL R8-2936	Javiana	human, clinical	Y	Y	Y	Y
FSL R8-2972	Javiana	human, clinical	Y	Y	Y	Y
FSL R8-3888	Javiana	human, clinical	Y	Y	Y	Y
FSL R8-4395	Javiana	human, clinical	Y	Y	Y	Y
FSL R8-4530	Javiana	human, clinical	Y	Y	Y	Y
FSL R8-4534	Javiana	human, clinical	Y	Y	Y	Y
FSL R8-4543	Javiana	human, clinical	Y	Y	Y	Y
FSL R8-4562	Javiana	human, clinical	Y	Y	Y	Y
FSL R8-4655	Javiana	human, clinical	Y	Y	Y	Y
FSL R8-4958	Javiana	human, clinical	Y	Y	Y	Y
FSL R8-5214	Javiana	human, clinical	Y	Y	Y	Y
FSL R8-6103	Javiana	human, clinical	Y	Y	Y	Y
FSL R9-2204	Javiana	animal, clinical	Y	Y	Y	Y
FSL S5-0290	Javiana	animal	Y	Y	Y	Y
FSL S5-0359	Javiana	human	Y	Y	Y	Y
FSL S5-0360	Javiana	human	Y	Y	Y	Y
FSL S5-0361	Javiana	human	Y	Y	Y	Y
FSL S5-0362	Javiana	human	Y	Y	Y	Y
FSL S5-0363	Javiana	human	Y	Y	Y	Y
FSL S5-0395	Javiana	human	Y	Y	Y	Y
FSL S5-0406	Javiana	human	Y	Y	Y	Y
FSL S5-0652	Javiana	human	Y	Y	Y	Y
FSL S5-0665	Javiana	human	Y	Y	Y	Y
FSL S5-0675	Javiana	human	Y	Y	Y	Y
FSL A4-0633	Mississippi	human	Y	N	N	N
FSL M8-0515	Mississippi	Food	Y	N	N	N
FSL M8-0516	Mississippi	Food	Y	N	N	N
FSL R8-1549	Mississippi	human, clinical	Y	Y	Y	Y
FSL R8-2455	Mississippi	human, clinical	Y	Y	Y	Y
FSL R8-2593	Mississippi	human, clinical	Y	N	N	N
FSL R8-2779	Mississippi	human, clinical	Y	Y	Y	Y
FSL R8-7996	Mississippi	human, clinical	Y	Y	Y	Y
FSL A4-0562	Montevideo	human	Y	Y	Y	Y
FSL R6-0873	Montevideo	human, clinical	Y	Y	Y	Y
FSL R6-0884	Montevideo	human, clinical	Y	Y	Y	Y
FSL R8-0129	Montevideo	human, clinical	Y	Y	Y	Y
FSL R8-0147	Montevideo	human, clinical	Y	Y	Y	Y
FSL R8-1540	Montevideo	human, clinical	Y	Y	Y	Y
FSL R8-1552	Montevideo	human, clinical	Y	Y	Y	Y
FSL R8-1602	Montevideo	human, clinical	Y	Y	Y	Y
FSL R8-1613	Montevideo	human, clinical	Y	Y	Y	Y
FSL R8-2004	Montevideo	environment, farm	Y	Y	Y	Y
FSL R8-2005	Montevideo	environment, farm	Y	Y	Y	Y
FSL R8-2106	Montevideo	human, clinical	Y	Y	Y	Y
FSL R8-2165	Montevideo	animal, clinical	Y	Y	Y	Y
FSL R8-2533	Montevideo	human, clinical	Y	Y	Y	Y
FSL R8-2589	Montevideo	human, clinical	Y	Y	Y	Y
FSL R8-2607	Montevideo	human, clinical	Y	Y	Y	Y
FSL R8-2812	Montevideo	environment, farm	Y	Y	Y	Y
FSL R8-2849	Montevideo	environment, farm	Y	Y	Y	Y
FSL R8-2868	Montevideo	animal, non-clinical	Y	Y	Y	Y
FSL R8-2923	Montevideo	human, clinical	Y	Y	Y	Y
FSL R8-3400	Montevideo	human, clinical	Y	Y	Y	Y
FSL R8-3417	Montevideo	environment, farm	Y	Y	Y	Y
FSL R8-3559	Montevideo	human, clinical	Y	Y	Y	Y
FSL R8-3658	Montevideo	environment, farm	Y	Y	Y	Y
FSL R8-3659	Montevideo	environment, farm	Y	Y	Y	Y
FSL R8-3854	Montevideo	animal, clinical	Y	Y	Y	Y
FSL R8-4841	Montevideo	human, clinical	Y	Y	Y	Y
FSL R8-4917	Montevideo	animal, clinical	Y	Y	Y	Y
FSL R8-4918	Montevideo	human, clinical	Y	Y	Y	Y
FSL R8-4919	Montevideo	human, clinical	Y	Y	Y	Y
FSL R8-4920	Montevideo	human, clinical	Y	Y	Y	Y
FSL R8-4921	Montevideo	human, clinical	Y	Y	Y	Y
FSL R8-4922	Montevideo	human, clinical	Y	Y	Y	Y
FSL R8-4923	Montevideo	human, clinical	Y	Y	Y	Y
FSL R8-7305	Montevideo	animal, clinical	Y	Y	Y	Y
FSL R9-1588	Montevideo	environment, farm	Y	Y	Y	Y
FSL S5-0264	Montevideo	animal	Y	Y	Y	Y
FSL S5-0265	Montevideo	animal	Y	Y	Y	Y
FSL S5-0266	Montevideo	animal	Y	Y	Y	Y
FSL S5-0382	Montevideo	human	Y	Y	Y	Y
FSL S5-0457	Montevideo	human	Y	Y	Y	Y
FSL S5-0463	Montevideo	human	Y	Y	Y	Y
FSL S5-0470	Montevideo	human	Y	Y	Y	Y
FSL S5-0474	Montevideo	human	Y	Y	Y	Y
FSL S5-0478	Montevideo	human	Y	Y	Y	Y
FSL S5-0559	Montevideo	animal	Y	Y	Y	Y
FSL S5-0630	Montevideo	animal	Y	Y	Y	Y
FSL S5-0757	Montevideo	animal	Y	Y	Y	Y
FSL A4-0649	Muenchen	human	Y	N	N	N
FSL M8-0509	Muenchen	Frog Legs	Y	N	N	N
FSL M8-0511	Muenchen	Orange Juice	Y	N	N	N
FSL M8-0512	Muenchen	Sea Water	Y	N	N	N
FSL M8-0513	Muenchen	Nonfat Dry Milk	Y	N	N	N
FSL M8-0514	Muenchen	Dairy Environment	Y	N	N	N
FSL M8-0517	Muenchen	Raw Oysters	Y	N	N	N
FSL R6-0093	Muenchen	animal	Y	N	N	N
FSL R6-0309	Muenchen	human, clinical	Y	N	N	N
FSL R6-0881	Muenchen	human, clinical	Y	N	N	N
FSL R8-0149	Muenchen	human, clinical	Y	N	N	N
FSL R8-0777	Muenchen	human, clinical	Y	N	N	N
FSL R8-1592	Muenchen	human, clinical	Y	N	N	N
FSL R8-1596	Muenchen	human, clinical	Y	N	N	N
FSL R8-1845	muenchen	animal, clinical	Y	N	N	N
FSL R8-3288	muenchen	animal, clinical	Y	N	N	N
FSL R8-3506	Muenchen	human, clinical	Y	N	N	N
FSL R8-3550	Muenchen	human, clinical	Y	N	N	N
FSL R8-4059	Muenchen	human, clinical	Y	N	N	N
FSL R8-4399	Muenchen	human, clinical	Y	N	N	N
FSL R8-4400	Muenchen	human, clinical	Y	N	N	N
FSL R8-4401	Muenchen	human, clinical	Y	N	N	N
FSL R8-4407	Muenchen	human, clinical	Y	N	N	N
FSL R8-4440	Muenchen	human, clinical	Y	N	N	N
FSL R8-4463	Muenchen	human, clinical	Y	N	N	N
FSL R8-4833	Muenchen	animal, clinical	Y	N	N	N
FSL R8-4850	Muenchen	animal, clinical	Y	N	N	N
FSL R8-4858	Muenchen	animal, clinical	Y	N	N	N
FSL R8-6093	Muenchen	human, clinical	Y	N	N	N
FSL R8-8211	Muenchen	animal, clinical	Y	N	N	N
FSL R8-8227	Muenchen	animal, clinical	Y	N	N	N
FSL R8-8228	Muenchen	animal, clinical	Y	N	N	N
FSL R8-8229	Muenchen	animal, clinical	Y	N	N	N
FSL R8-8235	Muenchen	animal, clinical	Y	N	N	N
FSL R8-8236	Muenchen	animal, clinical	Y	N	N	N
FSL R8-8239	Muenchen	animal, clinical	Y	N	N	N
FSL R8-8240	Muenchen	animal, clinical	Y	N	N	N
FSL R8-8375	Muenchen	animal, clinical	Y	N	N	N
FSL R8-8689	Muenchen	human, clinical	Y	N	N	N
FSL R8-9195	Muenchen	human, clinical	Y	N	N	N
FSL R8-9624	Muenchen	animal, clinical	Y	N	N	N
FSL R8-9634	Muenchen	animal, clinical	Y	N	N	N
FSL R8-9844	Muenchen	animal, clinical	Y	N	N	N
FSL R9-0041	Muenchen	human, clinical	Y	N	N	N
FSL R9-1108	Muenchen	animal, clinical	Y	N	N	N
FSL S5-0479	Muenchen	human	Y	N	N	N
FSL S5-0504	Muenchen	human	Y	N	N	N
FSL S5-0636	Muenchen	human	Y	N	N	N
FSL R6-0001	Newport	animal	Y	N	N	N
FSL R6-0004	Newport	animal	Y	N	N	N
FSL R6-0005	Newport	animal	Y	N	N	N
FSL R6-0007	Newport	animal	Y	N	N	N
FSL R6-0010	Newport	animal	Y	N	N	N
FSL R6-0011	Newport	animal	Y	N	N	N
FSL R6-0204	Newport	human, clinical	Y	N	N	N
FSL R6-0218	Newport	human, clinical	Y	N	N	N
FSL R8-0341	Newport	environment, farm	Y	N	N	N
FSL R8-0342	Newport	environment, farm	Y	N	N	N
FSL R8-1117	Newport	human, clinical	Y	N	N	N
FSL R8-1118	Newport	human, clinical	Y	N	N	N
FSL R8-1119	Newport	human, clinical	Y	N	N	N
FSL R8-1120	Newport	human, clinical	Y	N	N	N
FSL R8-1121	Newport	human, clinical	Y	N	N	N
FSL R8-1637	Newport	environment, farm	Y	N	N	N
FSL R8-1638	Newport	environment, farm	Y	N	N	N
FSL R8-1639	Newport	environment, farm	Y	N	N	N
FSL R8-2248	Newport	environment, farm	Y	N	N	N
FSL R8-2350	newport	animal, clinical	Y	N	N	N
FSL R8-2351	newport	animal, clinical	Y	N	N	N
FSL R8-2353	newport	animal, clinical	Y	N	N	N
FSL R8-2490	Newport	human, clinical	Y	N	N	N
FSL R8-2512	Newport	human, clinical	Y	N	N	N
FSL R8-3908	Newport	animal, clinical	Y	N	N	N
FSL R8-4085	Newport	environment, farm	Y	N	N	N
FSL R8-4159	Newport	animal, clinical	Y	N	N	N
FSL R8-4315	Newport	animal, clinical	Y	N	N	N
FSL R8-7260	Newport	animal, clinical	Y	N	N	N
FSL R8-8684	Newport	human, clinical	Y	N	N	N
FSL R8-8686	Newport	human, clinical	Y	N	N	N
FSL R8-9176	Newport	human, clinical	Y	N	N	N
FSL R8-9190	Newport	human, clinical	Y	N	N	N
FSL R8-9198	Newport	human, clinical	Y	N	N	N
FSL S10-1020	Newport	environment, farm	Y	N	N	N
FSL S10-1570	Newport	environment, farm	Y	N	N	N
FSL S10-1630	Newport	environment, farm	Y	N	N	N
FSL S10-1632	Newport	environment, farm	Y	N	N	N
FSL S10-1634	Newport	environment, farm	Y	N	N	N
FSL S10-1638	Newport	environment, farm	Y	N	N	N
FSL S10-1640	Newport	environment, farm	Y	N	N	N
FSL S10-1642	Newport	environment, farm	Y	N	N	N
FSL S10-1743	Newport	environment, farm	Y	N	N	N
FSL S10-1745	Newport	environment, farm	Y	N	N	N
FSL S10-1748	Newport	environment, farm	Y	N	N	N
FSL S10-1752	Newport	environment, farm	Y	N	N	N
FSL S10-1755	Newport	environment, farm	Y	N	N	N
FSL S10-1813	Newport	environment, farm	Y	N	N	N
FSL S5-0270	Newport	animal	Y	N	N	N
FSL S5-0272	Newport	animal	Y	N	N	N
FSL A4-0549	Oranienburg	animal	Y	Y	Y	Y
FSL A4-0564	Oranienburg	human	Y	Y	Y	Y
FSL A4-0594	Oranienburg	human	Y	Y	Y	Y
FSL A4-0642	Oranienburg	human	Y	Y	Y	Y
FSL A4-0644	Oranienburg	human	Y	Y	Y	Y
FSL A4-0668	Oranienburg	human	Y	Y	Y	Y
FSL A4-0688	Oranienburg	human	Y	Y	Y	Y
FSL A4-0809	Oranienburg	human	Y	Y	Y	Y
FSL R6-0209	Oranienburg	human, clinical	Y	Y	Y	Y
FSL R6-0240	Oranienburg	human	Y	Y	Y	Y
FSL R6-0586	Oranienburg	animal	Y	Y	Y	Y
FSL R6-0587	Oranienburg	animal, clinical	Y	Y	Y	Y
FSL R6-0594	Oranienburg	animal, clinical	Y	Y	Y	Y
FSL R6-0595	Oranienburg	animal, clinical	Y	Y	Y	Y
FSL R6-0598	Oranienburg	animal, clinical	Y	Y	Y	Y
FSL R8-0169	Oranienburg	environment, farm	Y	Y	Y	Y
FSL R8-0170	Oranienburg	environment, farm	Y	Y	Y	Y
FSL R8-1257	oranienburg	animal, clinical	Y	Y	Y	Y
FSL R8-1278	oranienburg	animal, clinical	Y	Y	Y	Y
FSL R8-1416	Oranienburg	environment, farm	Y	Y	Y	Y
FSL R8-1417	Oranienburg	environment, farm	Y	Y	Y	Y
FSL R8-1809	oranienburg	animal, clinical	Y	Y	Y	Y
FSL R8-1963	Oranienburg	animal, clinical	Y	Y	Y	Y
FSL R8-2013	Oranienburg	environment, farm	Y	Y	Y	Y
FSL R8-2352	oranienburg	animal, clinical	Y	Y	Y	Y
FSL R8-3270	oranienburg	animal, clinical	Y	Y	Y	Y
FSL R8-3769	Oranienburg	human, clinical	Y	Y	Y	Y
FSL R8-3835	Oranienburg	animal, clinical	Y	Y	Y	Y
FSL R8-3884	Oranienburg	human, clinical	Y	Y	Y	Y
FSL R8-4067	Oranienburg	human, clinical	Y	Y	Y	Y
FSL R8-4427	Oranienburg	human, clinical	Y	Y	Y	Y
FSL R8-4439	Oranienburg	human, clinical	Y	Y	Y	Y
FSL R8-4443	Oranienburg	human, clinical	Y	Y	Y	Y
FSL R8-4532	Oranienburg	human, clinical	Y	Y	Y	Y
FSL R8-4662	Oranienburg	human, clinical	Y	Y	Y	Y
FSL R8-5000	Oranienburg	human, clinical	Y	Y	Y	Y
FSL R8-5030	Oranienburg	human, clinical	Y	Y	Y	Y
FSL R8-5060	Oranienburg	human, clinical	Y	Y	Y	Y
FSL R8-5072	Oranienburg	human, clinical	Y	Y	Y	Y
FSL R8-6094	Oranienburg	human, clinical	Y	Y	Y	Y
FSL R8-6542	Oranienburg	animal, clinical	Y	Y	Y	Y
FSL R8-7954	Oranienburg	human, clinical	Y	Y	Y	Y
FSL R8-8138	Oranienburg	human, clinical	Y	Y	Y	Y
FSL R8-8683	Oranienburg	human, clinical	Y	Y	Y	Y
FSL R8-9673	Oranienburg	human, clinical	Y	Y	Y	Y
FSL R9-0033	Oranienburg	human, clinical	Y	Y	Y	Y
FSL R9-0442	Oranienburg	human, clinical	Y	Y	Y	Y
FSL R9-1721	Oranienburg	human, clinical	Y	Y	Y	Y
FSL S5-0427	Oranienburg	animal	Y	Y	Y	Y
FSL S5-0642	Oranienburg	human	Y	Y	Y	Y
FSL A4-0634	Saintpaul	human	Y	N	N	N
FSL A4-0662	Saintpaul	human	Y	N	N	N
FSL A4-0687	Saintpaul	human	Y	N	N	N
FSL A4-0828	Saintpaul	human	Y	N	N	N
FSL M8-0499	Saintpaul	food	Y	N	N	N
FSL M8-0500	Saintpaul	environmental	Y	N	N	N
FSL M8-0501	Saintpaul	food	Y	N	N	N
FSL M8-0502	Saintpaul	environmental	Y	N	N	N
FSL M8-0503	Saintpaul	environmental	Y	N	N	N
FSL M8-0504	Saintpaul	environmental	Y	N	N	N
FSL M8-0505	Saintpaul	food	Y	N	N	N
FSL M8-0506	Saintpaul	food	Y	N	N	N
FSL M8-0507	Saintpaul	environmental	Y	N	N	N
FSL R6-0208	Saintpaul	human, clinical	Y	N	N	N
FSL R6-0219	Saintpaul	human, clinical	Y	N	N	N
FSL R6-0222	Saintpaul	human, clinical	Y	N	N	N
FSL R6-0399	Saintpaul	human, clinical	Y	N	N	N
FSL R6-0536	Saintpaul	human	Y	N	N	N
FSL R6-0990	Saintpaul	human, clinical	Y	N	N	N
FSL R8-1523	Saintpaul	human, clinical	Y	N	N	N
FSL R8-1531	Saintpaul	human, clinical	Y	N	N	N
FSL R8-1535	Saintpaul	human, clinical	Y	N	N	N
FSL R8-1585	Saintpaul	human, clinical	Y	N	N	N
FSL R8-2507	Saintpaul	human, clinical	Y	N	N	N
FSL R8-3582	Saintpaul	human, clinical	Y	N	N	N
FSL R8-3635	Saintpaul	human, clinical	Y	N	N	N
FSL R8-3641	Saintpaul	human, clinical	Y	N	N	N
FSL R8-3680	Saintpaul	human, clinical	Y	N	N	N
FSL R8-4063	Saintpaul	human, clinical	Y	N	N	N
FSL R8-4437	Saintpaul	human, clinical	Y	N	N	N
FSL R8-4445	Saintpaul	human, clinical	Y	N	N	N
FSL R8-4484	Saintpaul	human, clinical	Y	N	N	N
FSL R8-4652	Saintpaul	human, clinical	Y	N	N	N
FSL R8-4660	Saintpaul	human, clinical	Y	N	N	N
FSL R8-4670	Saintpaul	human, clinical	Y	N	N	N
FSL R8-4809	Saintpaul	human, clinical	Y	N	N	N
FSL R8-4907	Saintpaul	human, clinical	Y	N	N	N
FSL R8-4985	Saintpaul	human, clinical	Y	N	N	N
FSL R8-4992	Saintpaul	human, clinical	Y	N	N	N
FSL R8-4996	Saintpaul	human, clinical	Y	N	N	N
FSL R8-5023	Saintpaul	human, clinical	Y	N	N	N
FSL R8-5029	Saintpaul	human, clinical	Y	N	N	N
FSL R8-5058	Saintpaul	human, clinical	Y	N	N	N
FSL R8-6469	Saintpaul	human, clinical	Y	N	N	N
FSL R8-6472	Saintpaul	human, clinical	Y	N	N	N
FSL R8-7964	Saintpaul	human, clinical	Y	N	N	N
FSL R8-7989	Saintpaul	human, clinical	Y	N	N	N
FSL R8-8692	Saintpaul	human, clinical	Y	N	N	N
FSL R8-8946	Saintpaul	human, clinical	Y	N	N	N
FSL M8-0519	Saintpaul	food	Y	N	N	N
FSL P3-1113	Thompson	environment, farm	Y	N	N	N
FSL R6-0200	Thompson	human, clinical	Y	N	N	N
FSL R6-0202	Thompson	human, clinical	Y	N	N	N
FSL R6-0216	Thompson	human, clinical	Y	N	N	N
FSL R6-0217	Thompson	human, clinical	Y	N	N	N
FSL R6-0223	Thompson	human, clinical	Y	N	N	N
FSL R6-0225	Thompson	human, clinical	Y	N	N	N
FSL R8-0014	Thompson	human, clinical	Y	N	N	N
FSL R8-0123	Thompson	human, clinical	Y	N	N	N
FSL R8-0131	Thompson	human, clinical	Y	N	N	N
FSL R8-0152	Thompson	human, clinical	Y	N	N	N
FSL R8-1835	thompson	animal, clinical	Y	N	N	N
FSL R8-1846	thompson	animal, clinical	Y	N	N	N
FSL R8-3268	thompson	animal, clinical	Y	N	N	N
FSL R8-3269	thompson	animal, clinical	Y	N	N	N
FSL R8-3845	Thompson	animal, clinical	Y	N	N	N
FSL R8-4006	Thompson	animal, clinical	Y	N	N	N
FSL R8-4047	Thompson	animal, clinical	Y	N	N	N
FSL R8-4101	Thompson	animal, clinical	Y	N	N	N
FSL R8-4314	Thompson	animal, clinical	Y	N	N	N
FSL R8-4693	Thompson	animal, clinical	Y	N	N	N
FSL R8-6492	Thompson	animal, clinical	Y	N	N	N
FSL R8-6505	Thompson	animal, clinical	Y	N	N	N
FSL R8-6506	Thompson	animal, clinical	Y	N	N	N
FSL R8-6523	Thompson	animal, clinical	Y	N	N	N
FSL R8-6524	Thompson	animal, clinical	Y	N	N	N
FSL R8-7252	Thompson	animal, clinical	Y	N	N	N
FSL R8-7253	Thompson	animal, clinical	Y	N	N	N
FSL R8-7254	Thompson	animal, clinical	Y	N	N	N
FSL R8-7261	Thompson	animal, clinical	Y	N	N	N
FSL R8-7735	Thompson	animal, clinical	Y	N	N	N
FSL R8-7736	Thompson	animal, clinical	Y	N	N	N
FSL R8-8237	Thompson	animal, clinical	Y	N	N	N
FSL R8-8637	Thompson	animal, clinical	Y	N	N	N
FSL R8-8919	Thompson	animal, clinical	Y	N	N	N
FSL R8-8925	Thompson	animal, clinical	Y	N	N	N
FSL R8-8930	Thompson	animal, clinical	Y	N	N	N
FSL R8-9066	Thompson	animal, clinical	Y	N	N	N
FSL R8-9125	Thompson	animal, clinical	Y	N	N	N
FSL R9-0521	Thompson	animal, clinical	Y	N	N	N
FSL S10-1014	Thompson	environment, farm	Y	N	N	N
FSL S10-1031	Thompson	environment, farm	Y	N	N	N
FSL S10-1034	Thompson	environment, farm	Y	N	N	N
FSL S10-1548	Thompson	environment, farm	Y	N	N	N
FSL S10-1550	Thompson	environment, farm	Y	N	N	N
FSL S10-1552	Thompson	environment, farm	Y	N	N	N
FSL S10-1555	Thompson	environment, farm	Y	N	N	N
FSL S10-1568	Thompson	environment, farm	Y	N	N	N
FSL S10-1574	Thompson	environment, farm	Y	N	N	N
FSL A4-0730	Typhimurium	animal	Y	N	N	N
FSL A4-0731	Typhimurium	animal	Y	N	N	N
FSL A4-0732	Typhimurium	animal	Y	N	N	N
FSL A4-0733	Typhimurium	animal	Y	N	N	N
FSL A4-0734	Typhimurium	animal	Y	N	N	N
FSL A4-0765	Typhimurium	animal	Y	N	N	N
FSL A4-0766	Typhimurium	animal	Y	N	N	N
FSL A4-0767	Typhimurium	animal	Y	N	N	N
FSL P3-1552	Typhimurium	environment, farm	Y	N	N	N
FSL P3-1558	Typhimurium	environment, farm	Y	N	N	N
FSL R8-0148	Typhimurium	human, clinical	Y	N	N	N
FSL R8-0171	Typhimurium	environment, farm	Y	N	N	N
FSL R8-0172	Typhimurium	environment, farm	Y	N	N	N
FSL R8-0173	Typhimurium	environment, farm	Y	N	N	N
FSL R8-0174	Typhimurium	environment, farm	Y	N	N	N
FSL R8-0175	Typhimurium	environment, farm	Y	N	N	N
FSL R8-0281	Typhimurium	human, clinical	Y	N	N	N
FSL R8-0283	Typhimurium	human, clinical	Y	N	N	N
FSL R8-0287	Typhimurium	human, clinical	Y	N	N	N
FSL R8-0291	Typhimurium	human, clinical	Y	N	N	N
FSL R8-0812	Typhimurium	environment, farm	Y	N	N	N
FSL R8-0813	Typhimurium	environment, farm	Y	N	N	N
FSL R8-0819	Typhimurium	environment, farm	Y	N	N	N
FSL R8-0820	Typhimurium	environment, farm	Y	N	N	N
FSL R8-0920	Typhimurium	environment, farm	Y	N	N	N
FSL R8-1385	Typhimurium	environment, farm	Y	N	N	N
FSL R8-1386	Typhimurium	environment, farm	Y	N	N	N
FSL R8-1387	Typhimurium	environment, farm	Y	N	N	N
FSL R8-1952	Typhimurium	animal, clinical	Y	N	N	N
FSL R8-1953	Typhimurium	animal, non-clinical	Y	N	N	N
FSL R8-4097	Typhimurium	animal, clinical	Y	N	N	N
FSL R8-5263	Typhimurium	animal, clinical	Y	N	N	N
FSL R8-8947	Typhimurium	human, clinical	Y	N	N	N
FSL R9-1304	Typhimurium	animal, clinical	Y	N	N	N
FSL R9-1305	Typhimurium	animal, clinical	Y	N	N	N
FSL R9-1307	Typhimurium	animal, clinical	Y	N	N	N
FSL R9-1308	Typhimurium	animal, clinical	Y	N	N	N
FSL R9-1310	Typhimurium	animal, clinical	Y	N	N	N
FSL S10-1134	Typhimurium	environment, farm	Y	N	N	N
FSL S10-1269	Typhimurium	environment, farm	Y	N	N	N
FSL S10-1766	Typhimurium	environment, farm	Y	N	N	N
FSL S5-0397	Typhimurium	human	Y	N	N	N
FSL S5-0452	Typhimurium	human	Y	N	N	N
FSL S5-0462	Typhimurium	human	Y	N	N	N
FSL S5-0473	Typhimurium	human	Y	N	N	N
FSL S5-0476	Typhimurium	human	Y	N	N	N
FSL R8-8956	Typhimurium var. O:5-	human, clinical	Y	N	N	N
FSL R8-9657	Typhimurium var. O:5-	human, clinical	Y	N	N	N
FSL R8-9661	Typhimurium var. O:5-	human, clinical	Y	N	N	N
FSL R8-9669	Typhimurium var. O:5-	human, clinical	Y	N	N	N
FSL R8-4925	Montevideo	human, clinical	Y	Y	Y	Y
FSL R8-4926	Montevideo	human, clinical	Y	Y	Y	Y
FSL S5-0386	Thompson	animal	Y	N	N	N
FSL R8-4829	Oranienburg	animal, clinical	Y	Y	Y	Y
FSL S5-0415	Enteritidis	human, clinical	Y	N	N	N
FSL S5-0536	Typhimurium	human, clinical	Y	N	N	N
FSL S5-0639	Newport	human, clinical	Y	N	N	N
a Three isolates (FSL A4-0591, FSL R6-0620, FSL S5-0510) had an amplicon for the PCR screen for cdtB, but did not yield a PCR product for the full gene. In addition, all three of these isolates did not yield an amplicon with pltA and pltB primers. Hence these isolates were classified as S-CDT negative.

## Sheet: Sheet1
Serotype	# isolates tested	# encoding S-CDT
Agona	50	0
Anatum	50	0
Barielly	22	0
Berta	20	0
Braenderup	50	0
Enteritidis	50	0
I 13,23:b:-	1	0
Hadar	47	0
Hartford	18	0
Heidelberg	50	0
I 4, 5,12:i:-	50	0
Infantis	50	0
Javiana	50	50
Mississippi	8	4
Montevideo	50	50
Muenchen	48	0
Newport	50	0
Oranienburg	50	50
Saintpaul	50	0
Thompson	50	0
Typhimurium	50	0
Total	864
