# Supplementary material for: The Cytolethal Distending Toxin Produced by Nontyphoidal Salmonella Serotypes Javiana, Montevideo, Oranienburg, and Mississippi Induces DNA Damage in a Manner Similar to That of Serotype Typhi
Source: mBio. 2016 Dec 20;7(6):e02109-16. doi: 10.1128/mBio.02109-16 (PMC5181781; doi:10.1128/mBio.02109-16)
Supplement: Data Set S2 — GenBank accession numbers for pltA, pltB, and cdtB sequences for Salmonella strains characterized in this study. Download [file mbo006163116sd2.xlsx]

## Sheet: gen bank IDs for Excel file
Additional File 2. Description of GenBank accession numbers for pltA, pltB, and cdtB sequences for Salmonella strains characterized in this study
Sequence Description	GenBank Accession ID
FSL A4-0564_pltB	KX810866
FSL A4-0642_pltB	KX810867
FSL A4-0594_pltB	KX810868
FSL A4-0644_pltB	KX810869
FSL A4-0668_pltB	KX810870
FSL M8-0480_pltB	KX810871
FSL M8-0489_pltB	KX810872
FSL M8-0491_pltB	KX810873
FSL M8-0494_pltB	KX810874
FSL M8-0495_pltB	KX810875
FSL R8-1549_pltB	KX810876
FSL R8-2004_pltB	KX810877
FSL R8-2005_pltB	KX810878
FSL R8-2106_pltB	KX810879
FSL R8-2124_pltB	KX810880
FSL R8-2165_pltB	KX810881
FSL R8-2455_pltB	KX810882
FSL R8-2779_pltB	KX810883
FSL R8-2533_pltB	KX810884
FSL R8-7996_pltB	KX810885
FSL S5-0642_pltB	KX810886
FSL A4-0564_pltA	KX810887
FSL A4-0594_pltA	KX810888
FSL A4-0642_pltA	KX810889
FSL A4-0644_pltA	KX810890
FSL A4-0668_pltA	KX810891
FSL M8-0480_pltA	KX810892
FSL M8-0489_pltA	KX810893
FSL M8-0491_pltA	KX810894
FSL M8-0494_pltA	KX810895
FSL M8-0495_pltA	KX810896
FSL R8-2004_pltA	KX810897
FSL R8-2005_pltA	KX810898
FSL R8-2106_pltA	KX810899
FSL R8-2124_pltA	KX810900
FSL R8-2165_pltA	KX810901
FSL R8-2455_pltA	KX810902
FSL R8-2533_pltA	KX810903
FSL R8-1549_pltA	KX810904
FSL R8-2779_pltA	KX810905
FSL R8-7996_pltA	KX810906
FSL A4-0564_cdtB	KX810907
FSL A4-0594_cdtB	KX810908
FSL A4-0642_cdtB	KX810909
FSL A4-0644_cdtB	KX810910
FSL A4-0668_cdtB	KX810911
FSL M8-0480_cdtB	KX810912
FSL M8-0489_cdtB	KX810913
FSL M8-0491_cdtB	KX810914
FSL M8-0494_cdtB	KX810915
FSL M8-0495_cdtB	KX810916
FSL R8-1549_cdtB	KX810917
FSL R8-2004_cdtB	KX810918
FSL R8-2005_cdtB	KX810919
FSL R8-2106_cdtB	KX810920
FSL R8-2124_cdtB	KX810921
FSL R8-2165_cdtB	KX810922
FSL R8-2455_cdtB	KX810923
